# Supplementary material for: Paracolic Gutter Routing: A Novel Retroperitoneal Extra-Anatomical Repair for Infected Aorto-Iliac Axis
Source: J Clin Med. 2023 Sep 4;12(17):5765. doi: 10.3390/jcm12175765 (PMC10488997; doi:10.3390/jcm12175765)
Supplement: Supplementary file 1 [file jcm-12-05765-s001.zip]

Archive with 1 entries (1 files):
- jcm-2548470-Video S1.mp4
